# Supplementary material for: Effect of any form of steroids in comparison with that of other medications on the duration of olfactory dysfunction in patients with COVID-19: A systematic review of randomized trials and quasi-experimental studies
Source: PLoS One. 2023 Aug 2;18(8):e0288285. doi: 10.1371/journal.pone.0288285 (PMC10395913; doi:10.1371/journal.pone.0288285)
Supplement: S1 File — (XLSX) [file pone.0288285.s004.xlsx]

## Sheet: Inter-reviewer agreement form
Paper Title	Author(s)	Paper Code	Search Engine	Yes	No	Maybe	If no or maybe, reasons
2020 A Contemporary Review of Neurological Sequelae of COVID-19	Brian Fiani 1*, Claudia Covarrubias 2, Aditi Desai 3, Manraj Sekhon4 and Ryan Jarrah5		PubMed		No		Review paper
2020 Letter to the editor: Study Summary - Randomized Control Trial of Omega-3 Fatty Acid Supplementation for the Treatment of COVID-19 Related Olfactory Dysfunction	David Lerner* , Katherine Garvey, Annie Arrighi-Allisan, Andrey Filimonov, Peter Filip, Katherine Liu, Sen Ninan, Madeleine Schaberg, Patrick Colley, Anthony Del Signore, Satish Govindaraj and Alfred Marc Iloreta		PubMed		No		Contains only abstract
2020 Smell and taste dysfunction in patients with SARS-CoV-2 infection: A review of epidemiology, pathogenesis, prognosis, and treatment options	sada Kanjanaumporn, Songklot Aeumjaturapat, Kornkiat Snidvongs, Kachorn Seresirikachorn, Supinda Chusakul		PubMed		No		Review paper
2020 Smell and taste recovery in coronavirus disease 2019 patients: a 60-day objective and prospective study	L A Vaira1, C Hopkins2, M Petrocelli3, J R Lechien4,5, C M Chiesa-Estomba4,6, G Salzano7, M Cucurullo8, F A Salzano9, S Saussez4,, P Boscolo-Rizzo10, F Biglioli8 and G De Riu1		PubMed		No		Observational study design
A special symptom of olfactory dysfunction in coronavirus disease 2019: report of three cases	Chen Chen1 & Moxian Chen1 & Cong Cheng1 & Yun Chi1 & Zhiliang Hu1 & Yuan Liu1 & Shan Huang1 & Yanling Lv2 & Chongfeng Liang1 & Damin Jiao3 & Yongxiang Yi4 & Xia Zhang5 & Wenkui Sun6 & Hongxia Wei1		PubMed		No		Case report
Post‑COVID‑19 olfactory dysfunction: carbamazepine as a treatment option in a series of cases	Claudia Cristina Ferreira Vasconcelos1 · Mariana Beiral Hammerle1 · Deborah Santos Sales1 · Fernanda Cristina Rueda Lopes2,3 · Patricia Gomes Pinheiro1 · Elisa Gutman Gouvea1 · Manuella Caroline Dutra Frazão Alves1 · Tayane Vasconcellos Pereira1 · Sergio Luis Schmidt1 · Regina Maria Papais Alvarenga1 · Karina Lebeis Pires1		PubMed	Yes			Quasi-experimental Study
Association of Vaccination with the Persistence of Post-COVID Symptoms	Juan P. Wisnivesky, MD, DrPH1,2, Usha Govindarajulu, PhD3, Emilia Bagiella, PhD3 ,Ruchir Goswami, MBBS, MPH1, Minal Kale, MD, MPH1, Kirk N. Campbell, MD4 ,Kristin Meliambro, MD4, Zijian Chen, MD5, Judith A. Aberg, MD6, and Jenny J. Lin, MD, MPH1		PubMed	Yes			Quasi-experimental Study	prospective cohort with intervention
Effects of Antimalarial Drugs on Neuroinflammation-Potential Use for Treatment of COVID-19-Related Neurologic Complications	Wei-Yi Ong1,2 & Mei-Lin Go3 & De-Yun Wang4 & Irwin Kee-Mun Cheah2,5 & Barry Halliwell2,5		PubMed		No		Review paper
Liver transplantation and COVID-19: a case report and cross comparison between two identical twins with COVID-19	Hamed Nikoupour, Peyman Arasteh*†, Siavash Gholami and Saman Nikeghbalian*†		PubMed		No		Case report
Effect of Lavender (Lavandula angustifolia L.) syrup on olfactory dysfunction in COVID-19 infection: A pilot controlled clinical trial	Fataneh Hashem-Dabaghian1, Sadegh Ali Azimi2, Mohsen Bahrami3, Seied-Amirhossein Latifi4, Ayesheh Enayati5, Marzieh Qaraaty6,*		PubMed	Yes			RCT
New Onset of Smell and Taste Loss Are Common Findings Also in Patients With Symptomatic COVID-19 After Complete Vaccination	Luigi A. Vaira, MD ; Andrea De Vito, MD; Jerome R. Lechien, MD ; Carlos M. Chiesa-Estomba, MD ; Miguel Mayo-Yàñez, MD ; Christian Calvo-Henrìquez, MD; Sven Saussez, MD, PhD; Giordano Madeddu, MD; Sergio Babudieri, MD; Paolo Boscolo-Rizzo, MD; Claire Hopkins, FRSC (ORLHNS), DM (Oxon); Giacomo De Riu, MD		PubMed	Yes			Quasi-experimental Study
The Role of Social Media in Improving Patient Recruitment for Research Studies on Persistent Post-Infectious Olfactory Dysfunction	Alfonso Luca Pendolino 1,2,*, Annakan V. Navaratnam 1, Juman Nijim 3, Christine E. Kelly 4 , Premjit S. Randhawa 1 and Peter J. Andrews 1,2		PubMed	Yes			Quasi-experimental Study
Post-Vaccination SARS-CoV-2 Infections among Health Workers at the University Hospital of Verona, Italy: A Retrospective Cohort Survey	Stefano Porru 1,2, Gianluca Spiteri 2, Maria Grazia Lourdes Monaco 2,* , Alessandro Valotti 3, Angela Carta 1,2 ,Virginia Lotti 4, Erica Diani 4, Giuseppe Lippi 5, Davide Gibellini 4,6 and Giuseppe Verlato 7		PubMed	Yes			Quasi-experimental Study	prospective cohort with intervention
Corticosteroid nasal spray for recovery of smell sensation in COVID-19 patients: A randomized controlled trial	Abdelrahman Ahmed Abdelalim a,*, Ayman Abdelaal Mohamady a, Rasha Abdelhamid Elsayed b, Mona Ahmed Elawady c, Abdelhakim Fouad Ghallab a		PubMed	Yes			RCT
COVID-19 and anosmia: The story so far	Xiangming Meng, BS1 and Yuandan Pan, BS2		PubMed		No		Secondary Study
Infawell® improves neutrophil‐to‐lymphocyte ratio and shortens hospitalization in patients with moderate COVID‐19, in a randomized double‐blind placebo‐controlled clinical trial	Sepideh Barzin Tond1· Laurent Balenci7· Nasim Khajavirad2· Mohammadreza Salehi3· Abbas Tafakhori4 ·Mohammad Reza Shahmohammadi5· Fereshteh Ghiasvand3· Sirous Jafari3· Sara Abolghasemi6 ·Farzad Mokhtari7· Somayyeh Mahmoodi Baram7,8 · Tayebe Zarei8· Davood Kazemi3· Esmaeil Mohammadnejad9 ·Akram Shah‐Hosseini1· Alireza Haghbin Toutounchi1· Soudabeh Fallah10 · Ali Riazi7· Saeed Karima1		PubMed	Yes			RCT
COVID-19 infection among autoimmune rheumatic disease patients: Data from an observational study and literature review	Athanasios-Dimitrios Bakasis a,1, Clio P. Mavragani a,b,d,1,*, Kyriaki A. Boki c, Athanasios G. Tzioufas a,d, Panayiotis G. Vlachoyiannopoulos a,d, Ioanna E. Stergiou a, Fotini N. Skopouli e,f, Haralampos M. Moutsopoulos a,g		PubMed		No		Observational study design
Olfactory training for olfactory dysfunction in COVID-19: A promising mitigation amidst looming neurocognitive sequelae of the pandemic	Pooja Ojha | Abhinav Dixit		PubMed		No		Systematic Review
Does serotonin deficiency lead to anosmia, ageusia, dysfunctional chemesthesis and increased severity of illness in COVID-19?	Amarnath Sen		PubMed		No		Observational study design
Early antiviral treatment in outpatients with COVID-19 (FLARE): a structured summary of a study protocol for a randomised controlled trial	Li-An K. Brown1, Nick Freemantle2*, Judy Breuer3, Hakim-Moulay Dehbi2, Kashfia Chowdhury2, Gemma Jones2, Felicia Ikeji2, Amalia Ndoutoumou2, Krishneya Santhirakumar2, Nicky Longley4,5, Anna M. Checkley4,5, Joseph F. Standing6 and David M. Lowe1		PubMed		No		Protocol only
Effect of nasal corticosteroid in the treatment of anosmia due to COVID-19: A randomised double-blind placebo-controlled study	Rasheed Ali Rashid a, Atheer Zgair b,*, Raid M. Al-Ani c		PubMed	Yes			RCT
Effects of Bariatric Surgery on COVID-19: a Multicentric Study from a High Incidence Area	Federico Marchesi1,2 & Marina Valente1 & Matteo Riccò3 & Matteo Rottoli4,5 & Edoardo Baldini6 & Fouzia Mecheri7 & Stefano Bonilauri8 & Sergio Boschi9 & Paolo Bernante4,5 & Andrea Sciannamea4 & Jessica Rolla10 & Alice Francescato7 & Ruggero Bollino8 & Concetto Cartelli8 & Andrea Lanaia8 & Francesca Anzolin11 & Paolo Del Rio1 & Diletta Fabbi12 & Gabriele Luciano Petracca1 & Francesco Tartamella1 & …		PubMed		No		Observational study design
Modified Olfactory Training Is an Effective Treatment Method for COVID-19 Induced Parosmia	Aytug Altundag, MD ; Eren Yilmaz; Mustafa Caner Kesimli		PubMed	Yes			Quasi-experimental Study
Efficacy and safety of oral corticosteroids and olfactory training in the management of COVID‐19‐related loss of smell	Serge‐Daniel Le Bon1 · Deborah Konopnicki2· Nathalie Pisarski1· Léa Prunier1· Jérôme R. Lechien1 ·Mihaela Horoi1		PubMed	Yes			RCT
Use of conventional synthetic and biologic disease‐modifying anti‐rheumatic drugs in patients with rheumatic diseases contracting COVID‐19: a single‐center experience	Michalis P. Migkos1 · Evripidis Kaltsonoudis1 · Eleftherios Pelechas1 · Vassiliki Drossou1 · Panagiota G. Karagianni2 · Athanasios Kavvadias3 · Paraskevi V. Voulgari1 · Alexandros A. Drosos1		PubMed		No		Intervention is not related to olfactory dysfunction
Interventions for the treatment of persistent post-COVID-19 olfactory dysfunction	O'Byrne L, Webster KE, MacKeith S, Philpott C, Hopkins C, Burton MJ		PubMed		No		Secondary Study
Intranasal photobiomodulation therapy for COVID-19-related olfactory dysfunction: A Brazilian multicenter case series	Luís Eduardo Silva Soares a,b, Milena Miranda Goulart Guirado b,c, Giuseppina Berlingieri b, Marcia Christina Camargo Hernandes Ramires b,c, Luciana Aparecida de Oliveira P. Lyra b,d, Inessa Solek Teixeira b,e, Patrícia Costa Oliveira b,f, Ricardo Yudi Tateno g, Luiz Felipe Palma 8, Luana Campos		PubMed		No		Case series
Low awareness of past SARS-CoV-2 infection in healthy plasma donors	Katja van den Hurk, Eva-Maria Merz, Femmeke J. Prinsze, ..., Elisabeth M.J. Huis in ’t Veld, Hans L. Zaaijer, Boris M. Hogema		PubMed		No		Intervention is not related to olfactory dysfunction
When lockdown policies amplify social inequalities in COVID-19 infections: evidence from a cross-sectional population- based survey in France	Nathalie Bajos1* , Florence Jusot2, Ariane Pailhé3, Alexis Spire4, Claude Martin4, Laurence Meyer5, Nathalie Lydié6 ,Jeanna-Eve Franck1, Marie Zins7, Fabrice Carrat7 for the SAPRIS study group		PubMed		No		Intervention is not related to olfactory dysfunction
Management of post‐COVID‐19 olfactory dysfunction	Tara J. Wu1Alice C. Yu1Jivianne T. Lee1,*		PubMed		No		Review paper
Evaluation of efects of chronic nasal steroid use on rhinological symptoms of COVID‐19 with SNOT‐22 questionnaire	Akif İşlek1 · Mustafa Koray Balcı2		PubMed		No		Quasi-experimental Study
Management of new onset loss of sense of smell during the COVID-19 pandemic - BRS Consensus Guidelines	Claire Hopkins, Mikkel Alanin, Carl Philpott, Phil Harries, Katherine Whitcroft, Ali Qureishi, Shahram Anari, Yujay Ramakrishnan, Anshul Sama, Elgan Davies, Ben Stew, Simon Gane, Sean Carrie, Iain Hathorn, Raj Bhalla, Chrissi Kelly, Nina Hill, Duncan Boak, B. Nirmal Kumar, Mikkel Christian Alanin		PubMed		No		Management Guideline
Determinants of SARS‐CoV‐2 infection in Italian healthcare workers: a multicenter study	Paolo Bofetta1,2*, FrancescoViolante2, Paolo Durando3,4, Giuseppe De Palma5 , Enrico Pira6,LuigiVimercati7, Alfonso Cristaudo8,9, Giancarlo Icardi3,4, Emma Sala10, Maurizio Coggiola11,SilvioTafuri7, VittorioGattini8,9, PietroApostoli5,12, Giovanna Spatari13 & Working Group on SARS-CoV-2 Infection in Italian Healthcare Workers*		Pubmed		No		Article is not related to olfactory dysfunction
Comparison of the Healing Effect of Nasal Saline Irrigation with Triamcinolone Acetonide Versus Nasal Saline Irrigation alone in COVID-19 Related Olfactory Dysfunction: A Randomized Controlled Study	Erkan Yildiz1 • Selcen Koca Yildiz2 • Selc ̧uk Kuzu3 • C ̧ ag ̆lar Gu ̈nebakan3 • Abdulkadir Bucak3 • Orhan Kemal Kahveci3		Pubmed	Yes			RCT
Treatment of COVID-19-Related Olfactory Disorder Promoted by Kakkontokasenkyushin’i: A Case Series	Shin Takayama,1,2,3 Ryutaro Arita,1,2 Rie Ono,1,2 Natsumi Saito,1,2 Satoko Suzuki,1,2 Akiko Kikuchi,1,2,3 Minoru Ohsawa,1,2,3 Yasunori Tadano,2Tetsuya Akaishi,2Junichi Tanaka,2 Takeshi Kanno,2Michiaki Abe,2Ko Onodera2and Tadashi Ishii1,2,3		Pubmed		No		Case series
Mechanism of Anosmia Caused by Symptoms of COVID-19 and Emerging Treatments	Raziyeh Najafloo,□ Jila Majidi,□ Alimohamad Asghari, Mina Aleemardani, Seyed Kamran Kamrava, Sara Simorgh, Amelia Seifalian, Zohreh Bagher,* and Alexander M. Seifalian*		Pubmed		No		Literature Review
Mometasone furoate nasal spray in the treatment of patients with COVID-19 olfactory dysfunction: A randomized, double blind clinical trial	Hossein Kasiri a, Nima Rouhani b, Ebrahim Salehifar c, Monireh Ghazaeian c,*, Sahar Fallah d		Pubmed	Yes			RCT
Treatment and Prognosis of COVID-19 Associated Olfactory and Gustatory Dysfunctions	Min Young Seo and Seung Hoon Lee *		Pubmed		No		Systematic Review
Olfactory Disturbances as Presenting Manifestation Among Egyptian Patients with COVID-19: Possible Role of Zinc	Aida A. Abdelmaksoud1 & Ali A. Ghweil2 & Mohammed H. Hassan3 & Alaa Rashad4 & Ashraf Khodeary5 & Zaky F. Aref1 & Mennatallah Ali Abdelrhman Sayed6 & Mahmoud K. Elsamman7 & Shamardan E. S. Bazeed2		Pubmed	Yes			RCT
Pathophysiology and possible treatments for olfactory-gustatory disorders in patients affected by COVID-19	Francisca Idalina Neta a, Am_x0001_elia Carolina Lopes Fernandes a,b, Adson Jos_x0001_e Martins Vale c,d, Francisco Irochima Pinheiro d,e, Ricardo Ney Cobucci c,d,e, Eduardo Pereira de Azevedo d, Fausto Pierdon_x0001_a Guzen		Pubmed		No		Literature Review
The outcome of fluticasone nasal spray on anosmia and triamcinolone oral paste in dysgeusia in COVID-19 patients☆	Chandra Veer Singh *, Shraddha Jain, Sana Parveen		Pubmed	Yes			RCT
Systemic corticosteroids in coronavirus disease 2019 (COVID-19)-related smell dysfunction: an international view	Caroline Huart MD, PhD1,2 Carl M. Philpott MD3,4 Aytug Altundag MD5 Alexander W. Fjaeldstad MD, PhD6,7 Johannes Frasnelli MD, PhD8 Simon Gane FRCS(ORL-HNS), MPhil, MBChB, DOHNS9,10 Julien W. Hsieh MD, MSc11 Eric H. Holbrook MD12 Iordanis Konstantinidis MD, PhD13 Basile N. Landis MD11 Alberto Macchi MD14 Christian A. Mueller MD15 Simona Negoias MD, PhD16 Jayant M. Pinto MD17 Sophia C. Poletti MD18…		Pubmed		No		Expert Opinion
Persistent Parosmia Caused By COVID-19 Infection: An Emerging Symptom	Wael Khalifah , Basem Damanhouri , Bandar Abushal , Osama Marglani , Bashaer Alharbi , Murouj Almaghrabi , Rawan Alosaimy , Ahaad M. Basahal		Pubmed	Yes			Quasi-experimental Study
Potential pharmacologic treatments for COVID-19 smell and taste loss: A comprehensive review	Elnaz Khani a, Sajad Khiali a, Samineh Beheshtirouy a, Taher Entezari-Maleki		Pubmed		No		Literature Review
Short-Term Efficacy and Safety of Oral and Nasal Corticosteroids in COVID-19 Patients with Olfactory Dysfunction: A European Multicenter Study	Sven Saussez 1,2,3,4,*,† , Luigi Angelo Vaira 1,5,6,† , Carlos M. Chiesa-Estomba 1,7 , Serge-D. Le Bon 1,4 ,Mihaela Horoi 1,4, Giovanna Deiana 8, Marzia Petrocelli 9, Philippe Boelpaep 2, Giovanni Salzano 5,10 ,Mohamad Khalife 1,4, Stephane Hans 1,11, Giacomo De Riu 1,5, Claire Hopkins 12,13,‡and Jerome R. Lechien		Pubmed	Yes			Quasi-experimental Study
Randomized clinical trial “olfactory dysfunction after COVID-19: olfactory rehabilitation therapy vs. intervention treatment with Palmitoylethanolamide and Luteolin”: preliminary results	L. D’ASCANIO, F. VITELLI1, C. CINGOLANI1, M. MARANZANO2, M.J. BRENNER3, A. DI STADIO4		Pubmed	Yes			RCT
Omega-3 supplementation in postviral olfactory dysfunction: a pilot study	Anna Kristina Hernandez#, Dorothea Woosch#, Antje Haehner, Thomas Hummel		Pubmed	Yes			RCT

## Sheet: Data Extraction
Paper Title	Author(s)	Publication Year	Country of Study	Study Objective(s)	Study Design	Sampling Method	Study Population	Data Collection Tools	Sample Size	Quality Scores	Coffee (Caffeine)	Olfactory training	lavender syrup	Vaccination	Corticosteroid	Zinc	Inflawell syrup	Omega-3 supplementation	Carbamezapine	Palmitoylethanolamide (PEA) plus Luteolin	Study Limitations
A new strategy for treatment of Anosmia and Ageusia in COVID-19 patients	Hosseini, Mirmahdi, and Moghaddam, 2020	2020	Iran	To discover the effect of coffee on the taste and smell dysfunction following Covid-19	Randomized Control Trial	Simple random sampling	Patients with Covid-19 anosmia	Duration for smell recovery	118341/61/118280		93915 subjects in the intervention group had to take coffee and are subdivided into (5) groups: (1) Diabetes and Hypertension, (2) Heart disease and Hypertension, (3) Heart disease and diabetes, (4) All 3 underlying diseases, and (5) without underlying disease whereas 22426 subjects into the control group. The people in intervention group without underlying disease had to consume 15-20 mg of coff…										further studies which include patients older than 45
Olfactory Training and Visual Stimulation Assisted by a Web Application for Patients With Persistent Olfactory Dysfunction After SARS-CoV-2 Infection: Observational Study	Denis et al., 2021	2021	French	To determine the effect of olfactory training (visual stimulation) in Covid-19 patients with anosmia more than one month	Quasi-experimental Study	Convenient sampling	Patients with Covid-19 anosmia	11-point visual analogue scale (VAS)	548			548 patients are recruited to test the effect of olfactory training with visual stimuli aid on Covid-19 induced olfactory dysfunction. They had to perfom olfactory training for a maximum of 16 weeks assisted by visual stimuli. The mean duration of recovery by this method was 28 days. There was no control group.									selection bias, no control group, outcome measures was subjective	`
Effect of Lavender (Lavandula angustifolia L.) syrup on olfactory dysfunction in COVID-19 infection: A pilot controlled clinical trial	Hashem-Dabaghian et al., 2021	2021	Iran	To determine the effect of lavender syrup on Covid-19 induced olfactory dysfunction in outpatients	RCT	Block randomization	Outpatients with Covid-19 anosmia	11-point visual analogue scale (VAS)	43				43 patients are recruited and assigned into two groups; the intervention group with 23 subjects who received 9ml of lavender syrup two times a day for 3 weeks in addition to the standard treatment and the control group with 20 subjects who were treated without lavender syrup. The average duration of recovery in 91.3% of the subjects was 3 weeks.								small sample size and weak measurement tools, lack of blinding
New Onset of Smell and Taste Loss Are Common Findings Also in Patients With Symptomatic COVID-19 After Complete Vaccination	Vaira et al., 2022	2022	Europe	To discover the clinical presentation of Covid-19 after full vaccination	Quasi-experimental Study	Convenient sampling	Patients with Covid-19 at least 2 weeks after completion of vaccination	online questionnaire	153					153 fully vaccinated subjects with active Covid-19 infection were inquired about their symptoms via online questionarie. The result showed no significant difference between full vaccinated patients and unvaccinated patients concerning the prevalence of anosmia. The average duration of recovery was not mentioned and therefore cannot be explored.							self-reported olfactory and gustatory loss, aimed only at symptomatic subjects, lack of analysis of the differences between nonimmunized and immunized subjects, no information regarding the virus strain that infected the patients
Corticosteroid nasal spray for recovery of smell sensation in COVID-19 patients: A randomized controlled trial	Abdelalim et al., 2021	2021	Egypt	To know the effectiveness of mometasone furoate nasal spray for persistent anomia following Covid-19	RCT	Simple random sampling	People with persistent Covid-19 anosmia	11-point visual analogue scale (VAS)	108/8/100						A total of 100 subjects are recruited and mometasone furoate nasal spray 2 puff was administered to 50 subjects in the intervention by spraying into each nostril once daily for 3 weeks along with olfactory training while the remaining 50 from the control group were instructed to perform olfactory training alone. The result showed no significant difference between the two groups concerning the dur…						(no blinding?)
Effect of nasal corticosteroid in the treatment of anosmia due to COVID-19: A randomised double-blind placebo-controlled study	Rashid, Zgair, and Al-Ani, 2021	2021	Iraq	To identify therapeutic effect of betamethasone nasal drops in Covid-19 anosmia	RCT (double-blind)	Simple random sampling	Patients with Covid-19 anosmia	Duration for smell recovery	276/27/249						138 participants are assigned into treatment group and administered betamethasone nasal drop 3 drops into each nasal cavity three times daily for one months whereas another 138 from control group received 0.9% NaCL drop in the similar setting with the treatment group. The results show no significant difference between the two groups at the end of the study period regarding the median duration of …						use of self-reported assessment of smell, short term follow-up, and the relatively small sample size.
Efficacy and safety of oral corticosteroids and olfactory training in the management of COVID‐19‐related loss of smell	Bon et al., 2021	2021	Belgium	To determine the effect of oral corticosteroids and olfactory training in Covid-19 patients with anosmia	Quasi-experimental Study	Convenient sampling	Patients with persistent Covid-19 anosmia	Sniffin Sticks Test, TDI scores	27						only 27 patients with Covid-19 dysosmia participate in the study. 9 in the treatment group received oral corticosteroid (methyl prednisolone 32 mg) once daily for 10 days along with instructions to perform olfactory training for 10 weeks. Remaining 18 performed olfactory training alone for 10 weeks. The result showed significant improvement in TDI scores of the subjects from the treatment group s…						small sample size, lack of randomization, lack of blinding, low level of compliance for olfactory training, short-term follow-up
Mometasone furoate nasal spray in the treatment of patients with COVID-19 olfactory dysfunction: A randomized, double blind clinical trial	Kasiri et al., 2021	2021	Iran	To discover the efficacy of mometasone nasal spary in Covid-19 patients with severe microsmia or anosmia	RCT (double-blind)	Permuted block randomization	Patients with Covid-19 and anosmia or microsmia within two weeks	11-point visual analogue scale (VAS) and University of pennsylvania Smell Identification Test (UPSIT) - adapted as Iran-SIT	80/3/77						77 subjects were assigned into two groups, 39 into nasal corticosteroid group and 38 into control group. Nasal corticosteroid, mometasone furoate was given 2 puff BD for 4 weeks to subjects in intervention group along with instructions to perform olfactory training while the control group participants were given normal saline nasal spray with olfactory training instructions. At the end of the stu…						small sample size, non-blinded, failure to confirm RT-PCR for some patients, lack of long term follow-up
Olfactory Disturbances as Presenting Manifestation Among Egyptian Patients with COVID-19: Possible Role of Zinc	Abdelmaksoud et al., 2021	2021	Egypt	To study the serum zinc level in Covid-19 patients and to determine the usage of zinc therapy in patients with olfactory dysfunction	RCT	Simple random sampling	Patients with Covid-19 anosmia	Duration for smell recovery	105							A total of 105 patients with Covid-19 anosmia are divided into two groups; 49 people into the treatment group who receive zinc supplement (zinc sulfate 220 mg which is equivalent to 50 mg of elemental zinc) twice daily along with the standard treatment of Egyptian treatment guideline, and 56 people into the control group who receive the standard treatment without zinc supplement. The follow up pe…					small sample size
Persistent Parosmia Caused By COVID-19 Infection: An Emerging Symptom	Khalifah et al., 2021	2021	Saudi Arabia	To study the clinical symptoms of post Covid-19 parosmia and to determine the effectiveness of various intervention method	Quasi-experimental Study	Convenient sampling	Patients with Covid-19 parosmia	Modified Arabic 20- Items Sino-Nasal Outcome Test (MA-SNOT-20)	21						9 cases in treatment group took intranasl plus oral steroid treatment whereas 12 cases in control group did not. There is no significant difference between the use of intranasal plus oral steroids and no treatment for Covid-19 induced persistent parosmia. 9 cases from both groups recovered their sense of smell with different duration, the shortest being one month to the longest being about 7 mont…						(Small sample size, no blinding)?
Randomized clinical trial “olfactory dysfunction after COVID-19: olfactory rehabilitation therapy vs. intervention treatment with Palmitoylethanolamide and Luteolin”: preliminary results	D’Ascanio et al., 2021	2021	Italy	To determine the effect of Palmitoyleth- anolamide (PEA) and Luteolin in the recovery of olfactory function in Covid-19 patients	RCT	(computer-generated) Simple randomization	Outpatients with Covid-19 anosmia	Sniffin Sticks Test, TDI scores	12											12 patients with persistent anosmia following Covid-19 infection were divided into two groups, 7 into treatment group who received oral supplementation with Palmitoylethanolamide 700 mg plus Luteolin 70 mg once daily for 30 days and 5 into control group who did not receive extra supplement. Both groups had to perform olfactory training during the study period. The results at the end of the study …	small sample size, no blinding, selection bias
Short-Term Efficacy and Safety of Oral and Nasal Corticosteroids in COVID-19 Patients with Olfactory Dysfunction: A European Multicenter Study	Saussez et al., 2021	2021	European Multicenter	To compare the effectiveness and safety of oral or nasal corticosteroid plus olfactory training with olfactory training alone for treatment of Covid-19 related anosmia	Quasi-experimental Study	Convenient sampling	Patients with Covid-19 anosmia	Sniffin Sticks Test, I scores	152						59 patients took oral corticosteroid (OC) plus olfactory training (OT), 22 patients took nasal corticosteroid (NC) with olfactory training (OT), and 71 patients took OT only. The study period was 2 months. The result after 1 month showed significant clinical improvement within the OC + OT group while the other two groups did not. After 2 months, the improvements of all three group did not differ …						the allocation process was not randomized, recruited in different centers, There may be temporal or center-based effects that drive differences between groups. Patients who came from different regions may involve different variants of SARS-COV-2 or differences in the immune/corticosteroid responses. No blinding, Only included ambulatory COVID-19 patients, absence of a pre-COVID-19 olfactory evalu…
The outcome of fluticasone nasal spray on anosmia and triamcinolone oral paste in dysgeusia in COVID-19 patients	Singh, Jain, and Parveen, 2021	2021	India	To know the effect of fluticasone nasal spray on anosmia and triamcinolone oral paste on dysgeusia in Covid-19 patients	Quasi-experimental Study	Convenient sampling	Patients with Covid-19 anosmia	Subjective smell assessment by using 5 different smells	120						60 patients in intervention group received fluticasone nasal spray 2 puffs OD for 5 days while the control group participants did not. The result showed that fluticasone nasal spray significantly improve the smell function in Covid-19 induced anosmia: 88.33% of the subjects in the treatment group recovers their sense of smell completely within 5 days whereas those in the control group worsened.						Lack of long term follow up, the study is done in a single institution without randomized controlled double-blinding. Not using the University of Pennsylvania smell identification test
Comparison of the Healing Effect of Nasal Saline Irrigation with Triamcinolone Acetonide Versus Nasal Saline Irrigation alone in COVID-19 Related Olfactory Dysfunction: A Randomized Controlled Study	Yildiz et al., 2021	2021	Turkey	To compare the effects of nasal saline irrigation plus nasal triamcinolone spray vs nasal saline irrigation alone on Covid-19 anosmia	RCT	Convenient sampling	Patients with Covid-19 anosmia	Self-Rating Olfactory Score (SROS), and Olfactory Dysfunction Duration (ODD)	150						150 patients are divided into 3 groups with 50 people in each group. The participants received three different options for treatment of anosmia; the first goup patients received no extra treatment for their anosmia, the second group received nasal saline irrigation, and the third group received nasal saline irrigation plus triamcinolone acteonide nasal spray. The result showed the participants fr…						inability to perform objective olfactory tests, small sample size, single-centric design, (no blinding?)
Modified Olfactory Training Is an Effective Treatment Method for COVID-19 Induced Parosmia	Altundag, Yilmaz, and Kesimli, 2022	2022	Turkey	To retrospectively discover the effect of modified olfactory training on Covid-19 parosmia	Quasi-experimental Study	Convenient sampling	Patients with Covid-19 parosmia	Sniffin Sticks Test, TDI scores	75			38 patients in intervention group had to perform modified olfactory training (MOT) for 9 months while 37 in control group did not. MOT was performed by smelling 12 different scents in 10 seconds interval alternately with 10 seconds rest up to 5 minutes twice daily. At the end of the study, the mean TDI scores of the subjects in the intervention group significantly improved than those in the contr…									lack of randomization, (small sample size?)
Inflawell® improves neutrophil‑to‑lymphocyte ratio and shortens hospitalization in patients with moderate COVID‑19, in a randomized double‑blind placebo‑controlled clinical trial	Tond et al., 2022	2022	Iran	To determine the effect of Inflawell syrup, a Boswellia extract formulation, on the disease severity of Covid-19	RCT (double-blind)	Block randomization	Mild to moderate Covid-19 patients	Physical examination and Lab investigation	50/3/47								24 people in the intervention group received inflawell syrup 10 ml thrice daily for 14 days while 23 remaining in the control group received a placebo syrup with similar taste and color to inflawell syrup. Among the participants from both group, most of the subjects are normosmic at the baseline of the study. The number of people who experience olfactory dysfunction in treatment group was only 5 …				Small sample size
Omega-3 supplementation in postviral olfactory dysfunction: a pilot study	Hernandez et al., 2022	2022	Germany	To investigate the effect of Omega-3 supplementation on Covid-19 anosmia	RCT (non-blinded)	Simple random sampling	Patients with Covid-19 anosmia	Sniffin Sticks Test, TDI scores	70/12/58									29 subjects in the treatment group are administered omega-3 fatty acid 2 capsules twice daily for 12 weeks with olfactory training while the remaining 29 in the control group had to perform olfactory training only for 12 weeks. 8 participants from the treatment group and 6 participants from the control group were found normosmic at the end of the study. Most of the subjects from both group did no…			small sample size, lack of placebo control group, and the short follow up period
Post-Vaccination SARS-CoV-2 Infections among Health Workers at the University Hospital of Verona, Italy: A Retrospective Cohort Survey	Porru et al., 2022	2022	Italy	To determine the effects of Covid-19 vaccination	Quasi-experimental Study	Convenient sampling	Healthcare workers	ad hoc semi-structured questionnaire about the prevalence and duration of symptoms	9811					165 health workers were recruited and divided into three groups according to their immunization status; 114 unvaccinated, 17 partially immunized, and 34 fully immunized. Regarding the prevalence and duration of symptoms, anosmia was found in 45% of unvaccinated subjects, 6 % of partially vaccinated, and 18% of fully vaccinated and the duration was > 7 days, 4-7 days, and 1-3 days respectively. Th…							limited sample size, self reported symptoms, assessment via interview, time lag between two dose of vaccination is short, period effect bias
The Role of Social Media in Improving Patient Recruitment for Research Studies on Persistent Post-Infectious Olfactory Dysfunction	Pendolino et al., 2022	2022	United Kingdom	To assess the desire of the patients with post-infectious olfactory dysfunction to participate in research	Quasi-experimental Study	Convenient sampling	Patients with Covid-19 anosmia	11-point visual analogue scale (VAS)	65/6/59			Among 59 participants, only 15 subjects (25.4%) responded that olfactory training for 6 months is effective and they recovered their sense of smell. Most of the patients did not feel any improvement during the study period. The average duration of recovery is not mentioned in the paper and cannot be explored due to the lack of long-term follow-up.									Patient reported outcome measures could be unreliable, long-term efficacy of olfactory training remains unclear, (small sample size?)
Association of Vaccination with the Persistence of Post-COVID Symptoms	Wisnivesky et al., 2022	2022	USA	To compare the post covid symptoms between vaccinated and unvaccinated subjects	Quasi-experimental Study	Convenient sampling	Patients with post acute sequale of Covid-19	single item 5-point Likert question (1 = no sense of smell to 5 = excellent sense of smell) adapted from the PhenX Toolkit	1189/736/453					324 vaccinated individuals are compared with 129 unvaccinated ones regarding the Post-Acute Sequele of Covid (PASC) including anosmia. The result showed no significant difference between the two groups. The average duration of recovery was not mentioned in the study.							PASC is still not well defined, no randomization, bias in reporting system, selection bias, only first wave of covid-19 patients are included, Differences in vaccine type
Post‐COVID‐19 olfactory dysfunction: carbamazepine as a treatment option in a series of cases	Vasconcelos et al., 2022	2022	Brazil	To study the effectiveness of carbamazepine on the treatment of post Covid-19 olfactory dysfunction	Quasi-experimental Study	Convenient sampling	Patients with Covid-19 late neurological manifestation and persistent complaint of anosmia/parosmia	MRI, questioning each patient regarding changes or improvement in their olfactory ability	10										10 patients with Covid-19 anosmia are treated with carbamazepine for 11 weeks; the dosage starting with 100 mg daily for 3 consecutive days and titrating gradually by increasing the dose 100 mg per day for 5 consecutive days to reach a maximum of 400 mg per day until signs of improvement are revealed. 9 out of 10 patients (90%) showed recovery with different durations. The median duration of reco…		taking MRI is limited due to pandemic, no control group
